# Supplementary material for: Effects of students’ perception of teachers’ ethnic-racial socialization on students’ ethnic identity and mental health in rural China’s schools
Source: Front Psychol. 2024 Feb 15;14:1275367. doi: 10.3389/fpsyg.2023.1275367 (PMC10903739; doi:10.3389/fpsyg.2023.1275367)
Supplement: Supplementary file 1 [file Data_Sheet_1.xlsx]

## Sheet: Missing Data Patterns 
SUMMARY OF MISSING DATA PATTERNS
MISSING DATA PATTERNS (x = not missing)
1 2 3 4
PHQ9_1_W x x x
B12_W1 x x x
B13_W1 x x
B14_W1 x x x
B15_W1 x x x
B16_W1 x x x
B17_W1 x x x
B18_W1 x x x
B19_W1 x x x
B24_AMOT x x x x
B213_AMO x x x x
B219_AMO x x x x
B223_AMO x x x x
CRIES1_W x x x x
G2_W1 x x x x
G3_W1 x x x x
G4_W1 x x x x
G5_W1 x x x x
G6_W1 x x x x
G7_W1 x x x x
G8_W1 x x x x
TYIES1_W x x x x
D32_W1 x x x x
D33_W1 x x x x
D34_W1 x x x x
D35_W1 x x x x
D36_W1 x x x x
D52_W1 x x x x
D53_W1 x x x x
D54_W1 x x x x
D55_W1 x x x x
TMAINES1 x x x x
D22_W1 x x x x
D23_W1 x x x x
D24_W1 x x x x
D25_W1 x x x x
D26_W1 x x x x
EI_EXP_W x x x
F4_EXP_W x x x
F5_COM_W x x x
F6_COM_W x x x
F8_EXP_W x x x
F3_EIR_W x x x
F7_EIR_W x x x
F9_COM_W x x x
F11_COM_ x x x
F12_COM_ x x x
A7ETHNCI x x x x
A5GENDER x x x x
A6AGE_W1 x x x x
MISSING DATA PATTERN FREQUENCIES
Pattern Frequency Pattern Frequency Pattern Frequency
1 578 3 1
2 1 4 5

## Sheet: Covariance_Correlation Matrix 
Covariances
PHQ9_1_W B12_W1 B13_W1 B14_W1 B15_W1
________ ________ ________ ________ ________
PHQ9_1_W 0.580
B12_W1 0.259 0.579
B13_W1 0.234 0.251 0.878
B14_W1 0.289 0.257 0.337 0.681
B15_W1 0.242 0.304 0.262 0.264 0.894
B16_W1 0.093 0.143 0.160 0.107 0.242
B17_W1 0.212 0.171 0.159 0.205 0.216
B18_W1 0.195 0.222 0.270 0.229 0.220
B19_W1 0.155 0.240 0.226 0.192 0.272
B24_AMOT 0.230 0.121 0.112 0.193 0.197
B213_AMO 0.270 0.189 0.237 0.250 0.395
B219_AMO 0.105 0.137 0.094 0.152 0.159
B223_AMO 0.153 0.142 0.168 0.187 0.137
CRIES1_W 0.186 0.215 0.138 0.127 0.255
G2_W1 0.087 0.123 0.083 0.051 0.134
G3_W1 0.201 0.228 0.181 0.164 0.265
G4_W1 0.135 0.146 0.098 0.117 0.189
G5_W1 0.107 0.156 0.044 0.071 0.163
G6_W1 0.205 0.219 0.150 0.178 0.242
G7_W1 0.194 0.183 0.169 0.160 0.279
G8_W1 0.087 0.144 0.081 0.116 0.170
TYIES1_W -0.052 -0.053 -0.074 -0.092 -0.024
D32_W1 -0.084 -0.072 -0.092 -0.103 -0.048
D33_W1 -0.052 -0.062 -0.059 -0.055 0.012
D34_W1 -0.077 -0.063 -0.076 -0.090 -0.019
D35_W1 -0.068 -0.079 -0.074 -0.098 -0.013
D36_W1 -0.075 -0.075 -0.080 -0.094 -0.034
D52_W1 -0.019 -0.060 -0.046 -0.047 0.005
D53_W1 -0.055 -0.105 -0.064 -0.086 -0.082
D54_W1 -0.097 -0.099 -0.135 -0.146 -0.078
D55_W1 -0.060 -0.093 -0.112 -0.118 -0.055
TMAINES1 -0.032 -0.050 -0.048 -0.074 -0.037
D22_W1 -0.060 -0.079 -0.061 -0.068 -0.078
D23_W1 -0.056 -0.075 -0.042 -0.063 -0.065
D24_W1 -0.060 -0.052 -0.049 -0.068 -0.076
D25_W1 -0.030 -0.035 -0.049 -0.073 -0.032
D26_W1 -0.036 -0.068 -0.062 -0.055 -0.043
EI_EXP_W -0.035 -0.021 -0.017 -0.037 -0.021
F4_EXP_W -0.025 0.013 0.059 0.008 0.044
F5_COM_W -0.018 -0.025 -0.037 -0.024 0.013
F6_COM_W -0.035 -0.034 -0.007 -0.020 0.017
F8_EXP_W -0.065 -0.020 -0.003 -0.061 0.034
F3_EIR_W -0.033 -0.040 -0.004 -0.034 -0.023
F7_EIR_W -0.053 -0.041 -0.045 -0.026 -0.013
F9_COM_W -0.043 0.007 -0.003 -0.020 -0.010
F11_COM_ -0.013 -0.014 0.010 -0.038 0.007
F12_COM_ -0.027 -0.004 -0.011 0.000 0.000
A7ETHNCI 0.011 -0.026 -0.002 0.014 -0.063
A5GENDER 0.078 0.091 0.060 0.053 0.062
A6AGE_W1 0.036 0.053 0.051 0.034 0.045
Covariances
B16_W1 B17_W1 B18_W1 B19_W1 B24_AMOT
________ ________ ________ ________ ________
B16_W1 1.224
B17_W1 0.111 0.870
B18_W1 0.112 0.190 0.699
B19_W1 0.103 0.141 0.200 0.528
B24_AMOT -0.013 0.221 0.098 0.142 1.748
B213_AMO 0.131 0.451 0.322 0.327 0.687
B219_AMO -0.010 0.318 0.199 0.259 0.854
B223_AMO 0.032 0.222 0.177 0.289 0.661
CRIES1_W 0.058 0.055 0.139 0.138 0.059
G2_W1 0.026 0.067 0.100 0.110 0.032
G3_W1 0.006 0.042 0.180 0.176 0.057
G4_W1 0.032 0.058 0.059 0.095 0.083
G5_W1 0.135 0.069 0.059 0.105 0.089
G6_W1 0.083 0.056 0.157 0.152 0.081
G7_W1 0.068 0.048 0.123 0.130 0.076
G8_W1 0.091 0.079 0.120 0.129 0.054
TYIES1_W 0.036 -0.067 -0.070 -0.085 -0.178
D32_W1 -0.007 -0.011 -0.058 -0.080 -0.138
D33_W1 0.051 -0.049 -0.038 -0.054 -0.125
D34_W1 0.070 -0.085 -0.073 -0.080 -0.128
D35_W1 0.000 -0.055 -0.062 -0.061 -0.123
D36_W1 0.022 -0.068 -0.046 -0.049 -0.207
D52_W1 0.032 -0.080 -0.059 -0.092 -0.076
D53_W1 0.018 -0.123 -0.069 -0.086 -0.124
D54_W1 0.009 -0.100 -0.114 -0.135 -0.110
D55_W1 0.008 -0.124 -0.069 -0.076 -0.145
TMAINES1 0.045 -0.069 -0.061 -0.037 -0.170
D22_W1 0.046 -0.067 -0.074 -0.057 -0.145
D23_W1 0.023 -0.072 -0.052 -0.066 -0.119
D24_W1 0.051 -0.028 -0.041 -0.055 -0.148
D25_W1 0.032 -0.044 -0.053 -0.017 -0.162
D26_W1 0.053 -0.092 -0.076 -0.080 -0.142
EI_EXP_W -0.034 -0.066 -0.069 -0.069 -0.052
F4_EXP_W -0.003 -0.002 0.012 -0.029 -0.041
F5_COM_W 0.009 -0.067 -0.061 -0.076 -0.155
F6_COM_W -0.022 -0.067 -0.023 -0.052 -0.138
F8_EXP_W 0.004 -0.007 -0.050 -0.025 -0.034
F3_EIR_W 0.022 -0.080 -0.047 -0.058 -0.032
F7_EIR_W -0.013 -0.053 -0.086 -0.093 -0.025
F9_COM_W -0.007 -0.058 -0.047 -0.066 -0.078
F11_COM_ -0.034 -0.059 -0.039 -0.053 -0.083
F12_COM_ -0.024 -0.073 -0.014 -0.055 -0.083
A7ETHNCI -0.072 -0.024 -0.011 -0.014 0.036
A5GENDER -0.002 0.039 0.001 0.059 -0.064
A6AGE_W1 0.002 0.056 0.009 -0.009 0.038
Covariances
B213_AMO B219_AMO B223_AMO CRIES1_W G2_W1
________ ________ ________ ________ ________
B213_AMO 3.788
B219_AMO 1.329 2.211
B223_AMO 1.230 1.085 2.904
CRIES1_W 0.101 -0.143 -0.027 0.941
G2_W1 0.133 -0.025 -0.010 0.367 1.222
G3_W1 0.196 -0.018 0.103 0.691 0.473
G4_W1 0.143 -0.100 0.031 0.471 0.625
G5_W1 0.031 -0.060 0.058 0.496 0.643
G6_W1 0.074 -0.055 -0.041 0.699 0.417
G7_W1 0.098 -0.097 0.073 0.609 0.309
G8_W1 0.128 -0.076 -0.053 0.467 0.759
TYIES1_W -0.165 -0.212 -0.243 0.053 0.069
D32_W1 -0.078 -0.128 -0.142 0.028 0.060
D33_W1 -0.004 -0.155 -0.124 0.075 0.090
D34_W1 -0.075 -0.221 -0.156 0.057 0.062
D35_W1 -0.044 -0.179 -0.177 0.084 0.078
D36_W1 -0.121 -0.221 -0.120 0.056 0.061
D52_W1 -0.098 -0.126 -0.216 0.056 0.071
D53_W1 -0.106 -0.144 -0.116 0.010 0.079
D54_W1 -0.089 -0.206 -0.191 -0.034 0.045
D55_W1 -0.039 -0.164 -0.111 0.014 0.068
TMAINES1 -0.154 -0.204 -0.206 0.091 0.098
D22_W1 -0.205 -0.196 -0.182 0.073 0.079
D23_W1 -0.172 -0.216 -0.148 0.065 0.065
D24_W1 -0.168 -0.169 -0.135 0.056 0.083
D25_W1 -0.241 -0.159 -0.155 0.106 0.091
D26_W1 -0.148 -0.248 -0.220 0.079 0.044
EI_EXP_W -0.145 -0.102 -0.142 0.024 0.047
F4_EXP_W 0.098 -0.035 -0.022 0.015 0.055
F5_COM_W -0.102 -0.200 -0.163 0.019 0.038
F6_COM_W -0.150 -0.194 -0.190 0.061 0.081
F8_EXP_W 0.087 -0.069 -0.098 -0.014 0.061
F3_EIR_W -0.078 -0.096 -0.116 -0.007 0.019
F7_EIR_W -0.156 -0.148 -0.134 -0.023 0.031
F9_COM_W -0.114 -0.158 -0.157 0.038 0.075
F11_COM_ -0.126 -0.210 -0.201 0.059 0.097
F12_COM_ -0.053 -0.156 -0.133 0.065 0.017
A7ETHNCI -0.010 0.031 -0.009 0.024 0.033
A5GENDER -0.051 -0.051 -0.075 0.048 0.015
A6AGE_W1 0.076 -0.001 -0.026 -0.011 -0.004
Covariances
G3_W1 G4_W1 G5_W1 G6_W1 G7_W1
________ ________ ________ ________ ________
G3_W1 1.107
G4_W1 0.554 1.140
G5_W1 0.525 0.682 1.244
G6_W1 0.733 0.540 0.546 1.041
G7_W1 0.649 0.453 0.468 0.704 1.110
G8_W1 0.499 0.670 0.682 0.532 0.428
TYIES1_W -0.027 0.021 0.024 0.006 0.024
D32_W1 -0.031 -0.002 0.010 -0.006 -0.019
D33_W1 0.011 0.060 0.010 0.027 0.028
D34_W1 -0.009 0.022 0.004 0.022 0.023
D35_W1 0.021 0.064 0.040 0.058 0.053
D36_W1 0.015 0.039 0.040 0.040 0.000
D52_W1 0.031 0.025 0.037 0.034 -0.004
D53_W1 0.021 0.051 0.026 -0.021 -0.058
D54_W1 -0.044 -0.016 -0.015 -0.079 -0.067
D55_W1 -0.034 -0.003 -0.003 -0.006 -0.044
TMAINES1 0.014 0.061 0.071 0.046 0.035
D22_W1 0.038 0.051 0.097 0.029 0.007
D23_W1 -0.005 0.070 0.105 0.003 0.031
D24_W1 0.019 0.051 0.074 0.032 0.002
D25_W1 0.034 0.048 0.080 0.043 0.011
D26_W1 0.011 0.039 0.086 0.015 0.013
EI_EXP_W 0.010 0.017 -0.006 0.009 0.002
F4_EXP_W 0.075 0.067 0.029 0.058 0.066
F5_COM_W 0.031 0.022 0.005 0.007 0.015
F6_COM_W 0.060 0.054 0.023 0.024 0.056
F8_EXP_W -0.022 0.051 0.003 -0.016 -0.017
F3_EIR_W -0.009 0.013 0.012 -0.019 0.003
F7_EIR_W -0.005 0.024 -0.011 -0.028 -0.001
F9_COM_W 0.017 0.034 0.026 0.016 0.000
F11_COM_ 0.072 0.082 0.036 0.051 0.072
F12_COM_ 0.050 0.032 0.003 0.043 0.049
A7ETHNCI 0.040 0.063 0.046 0.030 0.047
A5GENDER 0.060 0.036 0.042 0.037 0.014
A6AGE_W1 -0.020 0.028 -0.025 -0.056 0.006
Covariances
G8_W1 TYIES1_W D32_W1 D33_W1 D34_W1
________ ________ ________ ________ ________
G8_W1 1.266
TYIES1_W 0.030 0.777
D32_W1 0.006 0.583 0.762
D33_W1 0.078 0.576 0.613 0.775
D34_W1 0.041 0.550 0.591 0.656 0.812
D35_W1 0.087 0.493 0.476 0.513 0.522
D36_W1 0.067 0.443 0.466 0.485 0.518
D52_W1 0.072 0.286 0.280 0.280 0.307
D53_W1 0.030 0.282 0.286 0.295 0.278
D54_W1 0.031 0.295 0.249 0.281 0.325
D55_W1 0.073 0.299 0.279 0.300 0.296
TMAINES1 0.068 0.448 0.356 0.367 0.357
D22_W1 0.058 0.345 0.360 0.330 0.323
D23_W1 0.060 0.376 0.337 0.370 0.381
D24_W1 0.067 0.308 0.369 0.343 0.372
D25_W1 0.087 0.368 0.306 0.342 0.361
D26_W1 0.054 0.360 0.296 0.330 0.363
EI_EXP_W 0.032 0.129 0.139 0.137 0.143
F4_EXP_W 0.031 0.122 0.137 0.147 0.150
F5_COM_W 0.036 0.188 0.171 0.194 0.207
F6_COM_W 0.097 0.190 0.176 0.201 0.207
F8_EXP_W 0.049 0.208 0.187 0.211 0.214
F3_EIR_W 0.041 0.143 0.117 0.131 0.173
F7_EIR_W 0.027 0.178 0.177 0.173 0.225
F9_COM_W 0.070 0.175 0.167 0.158 0.169
F11_COM_ 0.080 0.174 0.158 0.194 0.230
F12_COM_ 0.026 0.171 0.162 0.189 0.213
A7ETHNCI 0.043 0.001 0.008 -0.001 -0.012
A5GENDER 0.018 0.003 0.005 -0.004 -0.016
A6AGE_W1 -0.036 -0.085 -0.098 -0.109 -0.070
Covariances
D35_W1 D36_W1 D52_W1 D53_W1 D54_W1
________ ________ ________ ________ ________
D35_W1 0.776
D36_W1 0.573 0.798
D52_W1 0.240 0.219 0.692
D53_W1 0.250 0.279 0.414 0.742
D54_W1 0.251 0.275 0.389 0.485 0.856
D55_W1 0.262 0.276 0.360 0.377 0.435
TMAINES1 0.307 0.311 0.259 0.281 0.275
D22_W1 0.298 0.309 0.233 0.282 0.249
D23_W1 0.304 0.309 0.269 0.278 0.319
D24_W1 0.284 0.290 0.204 0.219 0.242
D25_W1 0.301 0.318 0.243 0.257 0.273
D26_W1 0.303 0.338 0.257 0.249 0.320
EI_EXP_W 0.141 0.116 0.138 0.135 0.165
F4_EXP_W 0.128 0.104 0.113 0.131 0.118
F5_COM_W 0.157 0.176 0.164 0.179 0.200
F6_COM_W 0.184 0.177 0.177 0.223 0.205
F8_EXP_W 0.175 0.195 0.123 0.165 0.216
F3_EIR_W 0.131 0.145 0.121 0.140 0.166
F7_EIR_W 0.182 0.186 0.186 0.182 0.247
F9_COM_W 0.155 0.188 0.154 0.200 0.207
F11_COM_ 0.188 0.210 0.188 0.200 0.230
F12_COM_ 0.183 0.173 0.157 0.164 0.180
A7ETHNCI -0.045 -0.045 0.038 0.033 0.009
A5GENDER -0.017 -0.003 -0.013 -0.016 -0.029
A6AGE_W1 -0.087 -0.078 -0.131 -0.109 -0.127
Covariances
D55_W1 TMAINES1 D22_W1 D23_W1 D24_W1
________ ________ ________ ________ ________
D55_W1 0.603
TMAINES1 0.289 0.593
D22_W1 0.252 0.441 0.573
D23_W1 0.259 0.429 0.434 0.605
D24_W1 0.228 0.388 0.430 0.421 0.575
D25_W1 0.258 0.420 0.408 0.428 0.404
D26_W1 0.264 0.385 0.397 0.450 0.374
EI_EXP_W 0.129 0.138 0.134 0.171 0.131
F4_EXP_W 0.069 0.128 0.149 0.111 0.150
F5_COM_W 0.149 0.166 0.179 0.187 0.163
F6_COM_W 0.204 0.202 0.208 0.185 0.172
F8_EXP_W 0.153 0.188 0.139 0.139 0.127
F3_EIR_W 0.122 0.163 0.146 0.147 0.124
F7_EIR_W 0.146 0.179 0.178 0.201 0.151
F9_COM_W 0.157 0.164 0.177 0.152 0.149
F11_COM_ 0.193 0.192 0.179 0.213 0.180
F12_COM_ 0.146 0.145 0.119 0.138 0.146
A7ETHNCI 0.006 0.016 0.020 0.024 0.009
A5GENDER -0.001 -0.014 0.011 -0.013 0.001
A6AGE_W1 -0.133 -0.103 -0.103 -0.101 -0.080
Covariances
D25_W1 D26_W1 EI_EXP_W F4_EXP_W F5_COM_W
________ ________ ________ ________ ________
D25_W1 0.636
D26_W1 0.477 0.650
EI_EXP_W 0.131 0.142 0.383
F4_EXP_W 0.108 0.097 0.134 0.637
F5_COM_W 0.187 0.189 0.166 0.138 0.365
F6_COM_W 0.212 0.168 0.148 0.133 0.240
F8_EXP_W 0.151 0.168 0.174 0.258 0.170
F3_EIR_W 0.118 0.151 0.205 0.162 0.187
F7_EIR_W 0.149 0.198 0.208 0.179 0.207
F9_COM_W 0.149 0.178 0.124 0.152 0.219
F11_COM_ 0.233 0.203 0.159 0.157 0.236
F12_COM_ 0.140 0.164 0.141 0.145 0.183
A7ETHNCI 0.018 -0.002 -0.014 -0.037 -0.017
A5GENDER 0.009 0.000 0.011 -0.004 0.012
A6AGE_W1 -0.115 -0.080 -0.029 -0.031 -0.037
Covariances
F6_COM_W F8_EXP_W F3_EIR_W F7_EIR_W F9_COM_W
________ ________ ________ ________ ________
F6_COM_W 0.408
F8_EXP_W 0.193 0.569
F3_EIR_W 0.184 0.229 0.371
F7_EIR_W 0.198 0.297 0.220 0.496
F9_COM_W 0.264 0.210 0.172 0.228 0.421
F11_COM_ 0.275 0.238 0.182 0.264 0.238
F12_COM_ 0.215 0.184 0.155 0.205 0.240
A7ETHNCI -0.002 -0.072 -0.027 -0.014 0.018
A5GENDER -0.002 -0.004 -0.018 -0.017 -0.008
A6AGE_W1 -0.046 0.002 -0.004 -0.024 -0.020
Covariances
F11_COM_ F12_COM_ A7ETHNCI A5GENDER A6AGE_W1
________ ________ ________ ________ ________
F11_COM_ 0.530
F12_COM_ 0.228 0.399
A7ETHNCI 0.013 0.024 0.250
A5GENDER -0.010 -0.021 -0.039 0.239
A6AGE_W1 -0.031 -0.041 -0.102 0.035 0.594
Correlations
PHQ9_1_W B12_W1 B13_W1 B14_W1 B15_W1
________ ________ ________ ________ ________
PHQ9_1_W 1.000
B12_W1 0.448 1.000
B13_W1 0.328 0.352 1.000
B14_W1 0.461 0.409 0.436 1.000
B15_W1 0.337 0.422 0.296 0.338 1.000
B16_W1 0.111 0.170 0.155 0.117 0.231
B17_W1 0.299 0.241 0.183 0.266 0.245
B18_W1 0.306 0.349 0.345 0.332 0.278
B19_W1 0.279 0.433 0.332 0.320 0.396
B24_AMOT 0.228 0.120 0.090 0.177 0.158
B213_AMO 0.182 0.128 0.130 0.156 0.214
B219_AMO 0.092 0.121 0.067 0.124 0.113
B223_AMO 0.118 0.110 0.105 0.133 0.085
CRIES1_W 0.252 0.291 0.152 0.159 0.278
G2_W1 0.104 0.146 0.080 0.056 0.128
G3_W1 0.251 0.285 0.183 0.188 0.267
G4_W1 0.166 0.179 0.098 0.133 0.187
G5_W1 0.126 0.184 0.042 0.077 0.155
G6_W1 0.264 0.282 0.157 0.212 0.251
G7_W1 0.241 0.229 0.171 0.184 0.280
G8_W1 0.101 0.169 0.077 0.125 0.160
TYIES1_W -0.078 -0.079 -0.089 -0.127 -0.029
D32_W1 -0.127 -0.108 -0.113 -0.143 -0.058
D33_W1 -0.078 -0.093 -0.072 -0.076 0.015
D34_W1 -0.112 -0.091 -0.090 -0.121 -0.022
D35_W1 -0.101 -0.118 -0.090 -0.135 -0.015
D36_W1 -0.111 -0.110 -0.096 -0.128 -0.040
D52_W1 -0.030 -0.095 -0.059 -0.069 0.006
D53_W1 -0.083 -0.160 -0.079 -0.121 -0.101
D54_W1 -0.138 -0.141 -0.156 -0.192 -0.090
D55_W1 -0.101 -0.158 -0.155 -0.184 -0.075
TMAINES1 -0.055 -0.085 -0.067 -0.116 -0.051
D22_W1 -0.105 -0.138 -0.086 -0.109 -0.109
D23_W1 -0.095 -0.127 -0.058 -0.098 -0.088
D24_W1 -0.104 -0.089 -0.070 -0.108 -0.106
D25_W1 -0.050 -0.057 -0.066 -0.111 -0.043
D26_W1 -0.058 -0.111 -0.083 -0.083 -0.056
EI_EXP_W -0.075 -0.045 -0.030 -0.072 -0.036
F4_EXP_W -0.041 0.021 0.079 0.012 0.058
F5_COM_W -0.039 -0.054 -0.066 -0.048 0.022
F6_COM_W -0.071 -0.070 -0.011 -0.038 0.029
F8_EXP_W -0.114 -0.035 -0.004 -0.098 0.048
F3_EIR_W -0.072 -0.086 -0.007 -0.069 -0.040
F7_EIR_W -0.098 -0.077 -0.068 -0.044 -0.020
F9_COM_W -0.087 0.015 -0.005 -0.038 -0.016
F11_COM_ -0.024 -0.024 0.015 -0.063 0.010
F12_COM_ -0.057 -0.007 -0.019 0.001 -0.001
A7ETHNCI 0.028 -0.068 -0.004 0.033 -0.133
A5GENDER 0.210 0.244 0.131 0.132 0.135
A6AGE_W1 0.061 0.091 0.071 0.054 0.062
Correlations
B16_W1 B17_W1 B18_W1 B19_W1 B24_AMOT
________ ________ ________ ________ ________
B16_W1 1.000
B17_W1 0.108 1.000
B18_W1 0.121 0.243 1.000
B19_W1 0.128 0.208 0.329 1.000
B24_AMOT -0.009 0.180 0.089 0.147 1.000
B213_AMO 0.061 0.248 0.198 0.231 0.267
B219_AMO -0.006 0.230 0.160 0.240 0.435
B223_AMO 0.017 0.140 0.124 0.233 0.294
CRIES1_W 0.054 0.061 0.171 0.196 0.046
G2_W1 0.022 0.065 0.109 0.136 0.022
G3_W1 0.005 0.042 0.205 0.230 0.041
G4_W1 0.027 0.058 0.066 0.122 0.059
G5_W1 0.109 0.066 0.063 0.129 0.060
G6_W1 0.073 0.059 0.184 0.205 0.060
G7_W1 0.058 0.049 0.139 0.170 0.054
G8_W1 0.073 0.075 0.127 0.158 0.036
TYIES1_W 0.037 -0.082 -0.096 -0.132 -0.153
D32_W1 -0.007 -0.013 -0.080 -0.127 -0.120
D33_W1 0.053 -0.060 -0.052 -0.085 -0.108
D34_W1 0.070 -0.101 -0.097 -0.123 -0.107
D35_W1 0.000 -0.067 -0.085 -0.095 -0.106
D36_W1 0.022 -0.082 -0.062 -0.075 -0.175
D52_W1 0.035 -0.103 -0.085 -0.153 -0.069
D53_W1 0.019 -0.154 -0.095 -0.137 -0.109
D54_W1 0.009 -0.116 -0.147 -0.201 -0.090
D55_W1 0.010 -0.171 -0.106 -0.135 -0.141
TMAINES1 0.052 -0.096 -0.094 -0.066 -0.167
D22_W1 0.055 -0.095 -0.117 -0.103 -0.145
D23_W1 0.027 -0.099 -0.081 -0.117 -0.116
D24_W1 0.060 -0.040 -0.064 -0.100 -0.148
D25_W1 0.036 -0.059 -0.080 -0.029 -0.154
D26_W1 0.060 -0.123 -0.112 -0.137 -0.134
EI_EXP_W -0.050 -0.115 -0.133 -0.154 -0.064
F4_EXP_W -0.003 -0.002 0.018 -0.050 -0.039
F5_COM_W 0.014 -0.119 -0.121 -0.173 -0.194
F6_COM_W -0.031 -0.112 -0.044 -0.113 -0.163
F8_EXP_W 0.005 -0.010 -0.079 -0.046 -0.034
F3_EIR_W 0.033 -0.141 -0.091 -0.131 -0.040
F7_EIR_W -0.017 -0.080 -0.147 -0.182 -0.027
F9_COM_W -0.010 -0.097 -0.086 -0.140 -0.091
F11_COM_ -0.042 -0.087 -0.065 -0.101 -0.086
F12_COM_ -0.035 -0.124 -0.026 -0.119 -0.100
A7ETHNCI -0.130 -0.051 -0.025 -0.038 0.055
A5GENDER -0.003 0.086 0.001 0.165 -0.099
A6AGE_W1 0.002 0.077 0.014 -0.016 0.037
Correlations
B213_AMO B219_AMO B223_AMO CRIES1_W G2_W1
________ ________ ________ ________ ________
B213_AMO 1.000
B219_AMO 0.459 1.000
B223_AMO 0.371 0.428 1.000
CRIES1_W 0.054 -0.099 -0.016 1.000
G2_W1 0.062 -0.015 -0.005 0.342 1.000
G3_W1 0.096 -0.012 0.057 0.677 0.406
G4_W1 0.069 -0.063 0.017 0.455 0.529
G5_W1 0.014 -0.036 0.031 0.458 0.521
G6_W1 0.037 -0.036 -0.024 0.706 0.370
G7_W1 0.048 -0.062 0.040 0.596 0.265
G8_W1 0.058 -0.046 -0.028 0.428 0.610
TYIES1_W -0.096 -0.162 -0.162 0.062 0.071
D32_W1 -0.046 -0.099 -0.095 0.033 0.063
D33_W1 -0.003 -0.118 -0.083 0.088 0.093
D34_W1 -0.043 -0.165 -0.102 0.065 0.062
D35_W1 -0.026 -0.136 -0.118 0.098 0.080
D36_W1 -0.070 -0.166 -0.079 0.064 0.062
D52_W1 -0.061 -0.102 -0.152 0.069 0.077
D53_W1 -0.063 -0.112 -0.079 0.012 0.083
D54_W1 -0.049 -0.150 -0.121 -0.038 0.044
D55_W1 -0.026 -0.142 -0.084 0.018 0.080
TMAINES1 -0.103 -0.178 -0.157 0.122 0.116
D22_W1 -0.139 -0.174 -0.141 0.100 0.095
D23_W1 -0.114 -0.187 -0.112 0.086 0.076
D24_W1 -0.114 -0.150 -0.105 0.076 0.099
D25_W1 -0.156 -0.134 -0.114 0.137 0.103
D26_W1 -0.094 -0.207 -0.160 0.101 0.049
EI_EXP_W -0.120 -0.111 -0.134 0.039 0.069
F4_EXP_W 0.063 -0.029 -0.016 0.020 0.062
F5_COM_W -0.087 -0.223 -0.159 0.032 0.057
F6_COM_W -0.120 -0.204 -0.174 0.098 0.114
F8_EXP_W 0.059 -0.062 -0.076 -0.020 0.074
F3_EIR_W -0.066 -0.106 -0.112 -0.013 0.028
F7_EIR_W -0.113 -0.141 -0.112 -0.034 0.040
F9_COM_W -0.090 -0.164 -0.142 0.061 0.104
F11_COM_ -0.089 -0.194 -0.162 0.083 0.121
F12_COM_ -0.043 -0.166 -0.124 0.106 0.024
A7ETHNCI -0.010 0.042 -0.011 0.050 0.060
A5GENDER -0.053 -0.070 -0.090 0.102 0.028
A6AGE_W1 0.051 -0.001 -0.019 -0.015 -0.005
Correlations
G3_W1 G4_W1 G5_W1 G6_W1 G7_W1
________ ________ ________ ________ ________
G3_W1 1.000
G4_W1 0.494 1.000
G5_W1 0.447 0.572 1.000
G6_W1 0.683 0.496 0.480 1.000
G7_W1 0.585 0.402 0.399 0.655 1.000
G8_W1 0.422 0.558 0.543 0.463 0.361
TYIES1_W -0.029 0.023 0.025 0.007 0.025
D32_W1 -0.034 -0.003 0.010 -0.007 -0.021
D33_W1 0.011 0.064 0.011 0.030 0.030
D34_W1 -0.010 0.023 0.004 0.024 0.024
D35_W1 0.023 0.068 0.040 0.065 0.058
D36_W1 0.016 0.041 0.040 0.044 0.000
D52_W1 0.036 0.028 0.040 0.040 -0.005
D53_W1 0.023 0.055 0.027 -0.024 -0.064
D54_W1 -0.045 -0.016 -0.014 -0.084 -0.068
D55_W1 -0.042 -0.004 -0.004 -0.008 -0.053
TMAINES1 0.018 0.074 0.083 0.058 0.043
D22_W1 0.048 0.063 0.115 0.038 0.009
D23_W1 -0.006 0.084 0.121 0.004 0.038
D24_W1 0.023 0.063 0.087 0.042 0.003
D25_W1 0.040 0.056 0.090 0.053 0.013
D26_W1 0.013 0.045 0.096 0.018 0.016
EI_EXP_W 0.016 0.026 -0.009 0.014 0.002
F4_EXP_W 0.090 0.079 0.033 0.072 0.079
F5_COM_W 0.049 0.035 0.007 0.012 0.024
F6_COM_W 0.089 0.079 0.033 0.037 0.083
F8_EXP_W -0.027 0.063 0.004 -0.021 -0.021
F3_EIR_W -0.014 0.019 0.018 -0.030 0.004
F7_EIR_W -0.007 0.032 -0.015 -0.039 -0.002
F9_COM_W 0.025 0.049 0.036 0.025 -0.001
F11_COM_ 0.093 0.105 0.045 0.068 0.094
F12_COM_ 0.075 0.047 0.004 0.066 0.074
A7ETHNCI 0.076 0.119 0.082 0.058 0.089
A5GENDER 0.116 0.068 0.077 0.075 0.027
A6AGE_W1 -0.024 0.034 -0.029 -0.071 0.007
Correlations
G8_W1 TYIES1_W D32_W1 D33_W1 D34_W1
________ ________ ________ ________ ________
G8_W1 1.000
TYIES1_W 0.030 1.000
D32_W1 0.006 0.758 1.000
D33_W1 0.079 0.742 0.797 1.000
D34_W1 0.041 0.693 0.751 0.827 1.000
D35_W1 0.088 0.635 0.619 0.662 0.658
D36_W1 0.066 0.563 0.597 0.617 0.644
D52_W1 0.077 0.390 0.385 0.382 0.410
D53_W1 0.031 0.371 0.381 0.389 0.358
D54_W1 0.030 0.362 0.309 0.345 0.390
D55_W1 0.084 0.438 0.411 0.438 0.423
TMAINES1 0.078 0.660 0.530 0.541 0.515
D22_W1 0.068 0.518 0.545 0.495 0.473
D23_W1 0.069 0.548 0.496 0.540 0.543
D24_W1 0.079 0.461 0.557 0.514 0.545
D25_W1 0.097 0.524 0.440 0.487 0.503
D26_W1 0.060 0.507 0.421 0.465 0.500
EI_EXP_W 0.046 0.237 0.258 0.252 0.256
F4_EXP_W 0.034 0.173 0.197 0.209 0.208
F5_COM_W 0.053 0.353 0.323 0.365 0.380
F6_COM_W 0.135 0.338 0.315 0.357 0.359
F8_EXP_W 0.058 0.313 0.284 0.317 0.315
F3_EIR_W 0.061 0.266 0.220 0.243 0.316
F7_EIR_W 0.034 0.287 0.288 0.279 0.355
F9_COM_W 0.096 0.306 0.296 0.276 0.288
F11_COM_ 0.097 0.271 0.249 0.303 0.351
F12_COM_ 0.037 0.308 0.294 0.340 0.375
A7ETHNCI 0.077 0.002 0.019 -0.002 -0.027
A5GENDER 0.033 0.006 0.011 -0.010 -0.037
A6AGE_W1 -0.041 -0.125 -0.146 -0.160 -0.101
Correlations
D35_W1 D36_W1 D52_W1 D53_W1 D54_W1
________ ________ ________ ________ ________
D35_W1 1.000
D36_W1 0.729 1.000
D52_W1 0.327 0.295 1.000
D53_W1 0.329 0.363 0.578 1.000
D54_W1 0.308 0.333 0.505 0.609 1.000
D55_W1 0.383 0.398 0.557 0.563 0.605
TMAINES1 0.453 0.452 0.404 0.424 0.386
D22_W1 0.447 0.456 0.370 0.433 0.355
D23_W1 0.443 0.444 0.416 0.415 0.443
D24_W1 0.426 0.428 0.324 0.335 0.345
D25_W1 0.429 0.446 0.367 0.374 0.370
D26_W1 0.427 0.469 0.383 0.359 0.429
EI_EXP_W 0.260 0.210 0.268 0.253 0.288
F4_EXP_W 0.182 0.146 0.170 0.191 0.159
F5_COM_W 0.295 0.326 0.326 0.344 0.357
F6_COM_W 0.327 0.310 0.333 0.406 0.346
F8_EXP_W 0.263 0.290 0.196 0.255 0.310
F3_EIR_W 0.244 0.266 0.239 0.267 0.295
F7_EIR_W 0.293 0.296 0.318 0.299 0.379
F9_COM_W 0.272 0.324 0.285 0.358 0.345
F11_COM_ 0.293 0.324 0.311 0.319 0.341
F12_COM_ 0.329 0.307 0.299 0.301 0.308
A7ETHNCI -0.102 -0.100 0.092 0.076 0.020
A5GENDER -0.040 -0.006 -0.031 -0.039 -0.063
A6AGE_W1 -0.128 -0.113 -0.205 -0.164 -0.179
Correlations
D55_W1 TMAINES1 D22_W1 D23_W1 D24_W1
________ ________ ________ ________ ________
D55_W1 1.000
TMAINES1 0.484 1.000
D22_W1 0.429 0.756 1.000
D23_W1 0.429 0.716 0.737 1.000
D24_W1 0.387 0.665 0.750 0.714 1.000
D25_W1 0.416 0.683 0.676 0.691 0.668
D26_W1 0.422 0.620 0.651 0.718 0.612
EI_EXP_W 0.268 0.291 0.285 0.356 0.279
F4_EXP_W 0.112 0.208 0.246 0.178 0.248
F5_COM_W 0.319 0.357 0.391 0.398 0.355
F6_COM_W 0.411 0.410 0.430 0.372 0.354
F8_EXP_W 0.261 0.325 0.244 0.237 0.223
F3_EIR_W 0.258 0.347 0.316 0.311 0.269
F7_EIR_W 0.267 0.329 0.333 0.367 0.282
F9_COM_W 0.312 0.328 0.361 0.302 0.304
F11_COM_ 0.341 0.343 0.325 0.377 0.326
F12_COM_ 0.298 0.299 0.249 0.280 0.305
A7ETHNCI 0.016 0.042 0.052 0.061 0.025
A5GENDER -0.004 -0.037 0.029 -0.033 0.002
A6AGE_W1 -0.222 -0.173 -0.176 -0.168 -0.138
Correlations
D25_W1 D26_W1 EI_EXP_W F4_EXP_W F5_COM_W
________ ________ ________ ________ ________
D25_W1 1.000
D26_W1 0.742 1.000
EI_EXP_W 0.266 0.284 1.000
F4_EXP_W 0.170 0.150 0.272 1.000
F5_COM_W 0.388 0.388 0.443 0.287 1.000
F6_COM_W 0.416 0.327 0.374 0.260 0.623
F8_EXP_W 0.251 0.277 0.374 0.428 0.374
F3_EIR_W 0.242 0.307 0.544 0.332 0.507
F7_EIR_W 0.265 0.349 0.477 0.318 0.487
F9_COM_W 0.289 0.340 0.308 0.294 0.558
F11_COM_ 0.402 0.345 0.353 0.271 0.536
F12_COM_ 0.277 0.322 0.360 0.288 0.480
A7ETHNCI 0.044 -0.004 -0.045 -0.092 -0.055
A5GENDER 0.022 0.001 0.035 -0.009 0.040
A6AGE_W1 -0.187 -0.129 -0.061 -0.051 -0.079
Correlations
F6_COM_W F8_EXP_W F3_EIR_W F7_EIR_W F9_COM_W
________ ________ ________ ________ ________
F6_COM_W 1.000
F8_EXP_W 0.400 1.000
F3_EIR_W 0.474 0.499 1.000
F7_EIR_W 0.441 0.559 0.513 1.000
F9_COM_W 0.636 0.429 0.435 0.500 1.000
F11_COM_ 0.591 0.433 0.410 0.515 0.505
F12_COM_ 0.532 0.387 0.403 0.462 0.585
A7ETHNCI -0.008 -0.192 -0.088 -0.039 0.054
A5GENDER -0.008 -0.010 -0.059 -0.048 -0.025
A6AGE_W1 -0.093 0.004 -0.007 -0.044 -0.040
Correlations
F11_COM_ F12_COM_ A7ETHNCI A5GENDER A6AGE_W1
________ ________ ________ ________ ________
F11_COM_ 1.000
F12_COM_ 0.496 1.000
A7ETHNCI 0.035 0.075 1.000
A5GENDER -0.027 -0.070 -0.161 1.000
A6AGE_W1 -0.056 -0.085 -0.265 0.094 1.000

## Sheet: Univariate Sample Statistics
UNIVARIATE SAMPLE STATISTICS
UNIVARIATE HIGHER-ORDER MOMENT DESCRIPTIVE STATISTICS
Variable/ Mean/ Skewness/ Minimum/ % with Percentiles
Sample Size Variance Kurtosis Maximum Min/Max 20%/60% 40%/80% Median
PHQ9_1_W1 2.036 0.806 1.000 20.86% 1.000 2.000 2.000
580.000 0.580 0.840 4.000 6.38% 2.000 2.000
B12_W1 1.945 0.702 1.000 27.41% 1.000 2.000 2.000
580.000 0.580 0.507 4.000 4.48% 2.000 2.000
B13_W1 1.948 0.708 1.000 38.34% 1.000 2.000 2.000
579.000 0.878 -0.430 4.000 8.29% 2.000 3.000
B14_W1 2.012 0.677 1.000 26.90% 1.000 2.000 2.000
580.000 0.681 0.124 4.000 6.55% 2.000 3.000
B15_W1 2.152 0.489 1.000 27.07% 1.000 2.000 2.000
580.000 0.894 -0.640 4.000 11.21% 2.000 3.000
B16_W1 2.293 0.266 1.000 31.38% 1.000 2.000 2.000
580.000 1.224 -1.274 4.000 19.48% 3.000 3.000
B17_W1 1.759 1.058 1.000 50.86% 1.000 1.000 1.000
580.000 0.869 0.121 4.000 7.59% 2.000 2.000
B18_W1 1.652 1.221 1.000 53.62% 1.000 1.000 1.000
580.000 0.699 0.826 4.000 4.83% 2.000 2.000
B19_W1 1.412 1.829 1.000 70.52% 1.000 1.000 1.000
580.000 0.528 2.805 4.000 2.59% 1.000 2.000
B24_AMOT1_W1 1.641 2.587 1.000 70.60% 1.000 1.000 1.000
585.000 1.748 6.515 7.000 2.56% 1.000 2.000
B213_AMOT2_W1 2.289 1.349 1.000 59.49% 1.000 1.000 1.000
585.000 3.788 0.467 7.000 7.86% 2.000 4.000
B219_AMOT3_W1 1.737 2.216 1.000 71.62% 1.000 1.000 1.000
585.000 2.211 4.066 7.000 3.08% 1.000 2.000
B223_AMOT4_W1 2.019 1.786 1.000 61.88% 1.000 1.000 1.000
585.000 2.904 2.169 7.000 5.47% 1.000 3.000
CRIES1_W1 2.892 -0.571 1.000 11.97% 2.000 3.000 3.000
585.000 0.941 -0.628 4.000 30.26% 3.000 4.000
G2_W1 2.547 -0.123 1.000 24.44% 1.000 2.000 3.000
585.000 1.222 -1.317 4.000 24.27% 3.000 4.000
G3_W1 2.730 -0.291 1.000 16.41% 2.000 3.000 3.000
585.000 1.107 -1.127 4.000 29.06% 3.000 4.000
G4_W1 2.451 0.064 1.000 23.59% 1.000 2.000 2.000
585.000 1.140 -1.236 4.000 21.03% 3.000 4.000
G5_W1 2.728 -0.293 1.000 19.49% 2.000 2.000 3.000
585.000 1.244 -1.283 4.000 32.82% 3.000 4.000
G6_W1 2.916 -0.595 1.000 13.50% 2.000 3.000 3.000
585.000 1.041 -0.773 4.000 34.70% 3.000 4.000
G7_W1 2.591 -0.128 1.000 19.49% 2.000 2.000 3.000
585.000 1.110 -1.188 4.000 23.93% 3.000 4.000
G8_W1 2.716 -0.297 1.000 20.68% 1.000 2.000 3.000
585.000 1.266 -1.298 4.000 32.48% 3.000 4.000
TYIES1_W1 4.032 -0.692 1.000 1.20% 3.000 4.000 4.000
585.000 0.777 0.355 6.000 0.17% 4.000 5.000
D32_W1 3.986 -0.559 1.000 0.85% 3.000 4.000 4.000
585.000 0.762 -0.029 5.000 31.79% 4.000 5.000
D33_W1 3.950 -0.459 1.000 1.03% 3.000 4.000 4.000
585.000 0.775 -0.157 5.000 31.11% 4.000 5.000
D34_W1 3.959 -0.522 1.000 1.03% 3.000 4.000 4.000
585.000 0.812 -0.162 5.000 32.31% 4.000 5.000
D35_W1 3.938 -0.481 1.000 1.03% 3.000 4.000 4.000
585.000 0.776 -0.095 5.000 30.09% 4.000 5.000
D36_W1 3.928 -0.348 1.000 0.85% 3.000 4.000 4.000
585.000 0.798 -0.473 5.000 31.62% 4.000 5.000
D52_W1 4.198 -1.221 1.000 1.20% 4.000 4.000 4.000
585.000 0.692 1.957 5.000 39.66% 4.000 5.000
D53_W1 4.058 -0.738 1.000 0.85% 3.000 4.000 4.000
585.000 0.742 0.352 5.000 34.36% 4.000 5.000
D54_W1 3.971 -0.759 1.000 1.88% 3.000 4.000 4.000
585.000 0.856 0.451 5.000 32.48% 4.000 5.000
D55_W1 4.253 -0.822 1.000 0.34% 4.000 4.000 4.000
585.000 0.603 0.388 5.000 43.59% 5.000 5.000
TMAINES1_W1 4.161 -0.777 1.000 0.85% 4.000 4.000 4.000
585.000 0.593 1.129 6.000 0.17% 4.000 5.000
D22_W1 4.205 -0.691 1.000 0.34% 4.000 4.000 4.000
585.000 0.573 0.423 6.000 0.17% 4.000 5.000
D23_W1 4.159 -0.719 1.000 0.68% 4.000 4.000 4.000
585.000 0.605 0.623 5.000 36.75% 4.000 5.000
D24_W1 4.202 -0.589 1.000 0.34% 4.000 4.000 4.000
585.000 0.575 -0.070 5.000 39.49% 4.000 5.000
D25_W1 4.144 -0.850 1.000 1.03% 4.000 4.000 4.000
585.000 0.636 1.121 5.000 36.07% 4.000 5.000
D26_W1 4.179 -0.865 1.000 0.85% 4.000 4.000 4.000
585.000 0.650 0.883 5.000 39.32% 4.000 5.000
EI_EXP_W1 3.183 -0.401 1.000 1.20% 3.000 3.000 3.000
584.000 0.383 0.908 5.000 0.17% 3.000 4.000
F4_EXP_W1 2.846 -0.282 1.000 4.79% 2.000 3.000 3.000
584.000 0.637 -0.398 4.000 20.55% 3.000 4.000
F5_COM_W1 3.330 -0.539 1.000 1.03% 3.000 3.000 3.000
584.000 0.365 0.933 5.000 0.17% 3.000 4.000
F6_COM_W1 3.315 -0.666 1.000 1.20% 3.000 3.000 3.000
584.000 0.408 0.712 4.000 39.90% 3.000 4.000
F8_EXP_W1 2.993 -0.300 1.000 2.23% 2.000 3.000 3.000
584.000 0.568 -0.425 4.000 25.86% 3.000 4.000
F3_EIR_W1 3.182 -0.254 1.000 0.68% 3.000 3.000 3.000
584.000 0.371 0.441 5.000 0.17% 3.000 4.000
F7_EIR_W1 3.062 -0.322 1.000 1.37% 3.000 3.000 3.000
584.000 0.496 -0.235 4.000 26.71% 3.000 4.000
F9_COM_W1 3.354 -0.842 1.000 1.54% 3.000 3.000 3.000
584.000 0.421 1.093 4.000 43.49% 4.000 4.000
F11_COM_W1 3.188 -0.705 1.000 2.57% 3.000 3.000 3.000
584.000 0.530 0.437 4.000 35.10% 3.000 4.000
F12_COM_W1 3.363 -0.596 1.000 0.51% 3.000 3.000 3.000
584.000 0.399 0.000 4.000 44.18% 4.000 4.000
A7ETHNCITY 0.496 0.017 0.000 50.43% 0.000 0.000 0.000
585.000 0.250 -2.000 1.000 49.57% 1.000 1.000
A5GENDER 0.607 -0.437 0.000 39.32% 0.000 1.000 1.000
585.000 0.239 -1.809 1.000 60.68% 1.000 1.000
A6AGE_W1 14.085 -0.147 13.000 25.81% 13.000 14.000 14.000
585.000 0.594 -1.305 15.000 34.36% 14.000 15.000

## Sheet: Estimated Means 
RESULTS FOR BASIC ANALYSIS
ESTIMATED SAMPLE STATISTICS
Means
PHQ9_1_W B12_W1 B13_W1 B14_W1 B15_W1
________ ________ ________ ________ ________
2.034 1.945 1.947 2.010 2.151
Means
B16_W1 B17_W1 B18_W1 B19_W1 B24_AMOT
________ ________ ________ ________ ________
2.293 1.758 1.652 1.411 1.641
Means
B213_AMO B219_AMO B223_AMO CRIES1_W G2_W1
________ ________ ________ ________ ________
2.289 1.737 2.019 2.892 2.547
Means
G3_W1 G4_W1 G5_W1 G6_W1 G7_W1
________ ________ ________ ________ ________
2.730 2.451 2.728 2.916 2.591
Means
G8_W1 TYIES1_W D32_W1 D33_W1 D34_W1
________ ________ ________ ________ ________
2.716 4.032 3.986 3.950 3.959
Means
D35_W1 D36_W1 D52_W1 D53_W1 D54_W1
________ ________ ________ ________ ________
3.938 3.928 4.198 4.058 3.971
Means
D55_W1 TMAINES1 D22_W1 D23_W1 D24_W1
________ ________ ________ ________ ________
4.253 4.161 4.205 4.159 4.202
Means
D25_W1 D26_W1 EI_EXP_W F4_EXP_W F5_COM_W
________ ________ ________ ________ ________
4.144 4.179 3.183 2.845 3.330
Means
F6_COM_W F8_EXP_W F3_EIR_W F7_EIR_W F9_COM_W
________ ________ ________ ________ ________
3.314 2.992 3.181 3.061 3.354
Means
F11_COM_ F12_COM_ A7ETHNCI A5GENDER A6AGE_W1
________ ________ ________ ________ ________
3.188 3.362 0.496 0.607 14.085
